# Supplementary material for: PRMT1 mediated methylation of cGAS suppresses anti-tumor immunity
Source: Nat Commun. 2023 May 17;14:2806. doi: 10.1038/s41467-023-38443-3 (PMC10188589; doi:10.1038/s41467-023-38443-3)
Supplement: Supplementary file 3 — Source Data [file 41467_2023_38443_MOESM3_ESM.zip]

Archive with 4 entries (4 files):
- Source data-uncropped data.pdf
- __MACOSX/._Source data-uncropped data.pdf
- Source data for bar graph.xlsx
- __MACOSX/._Source data for bar graph.xlsx
