# Supplementary material for: PRMT1 mediated methylation of cGAS suppresses anti-tumor immunity
Source: Nat Commun. 2023 May 17;14:2806. doi: 10.1038/s41467-023-38443-3 (PMC10188589; doi:10.1038/s41467-023-38443-3)
Supplement: Supplementary file 3 — Source Data [file 41467_2023_38443_MOESM3_ESM.zip › Source data for bar graph.xlsx]

## Sheet: figure 1h
figure 1h. ELISA measurement of cGAMP level in HeLa cells with expression of GFP or HA-PRMT1 and then stimulated with HT-DNA.
GFP	GFP+DNA	PRMT1	PRMT1+DNA
0.13891	2.33652	0.133878	1.12796
0.109342	2.43043	0.211715	0.994044
0.11895	3.16277	0.143672	1.15402

## Sheet: figure 1i
figure 1i. in HeLa cells with expression of GFP or HA-PRMT1 and then stimulated with HT-DNA.
CCL5 mRNA
GFP	1.77186	1.4293	0.629873	0.626894
GFP+DNA	75.2986	71.7168	69.5357	68.0329
PRMT1	1.69477	3.29491	1.92178	1.06783
PRMT1+DNA	28.8496	35.4669	45.0914	27.026
CXCL10 mRNA
GFP	0.957542	1.15329	0.719909	1.25784
GFP+DNA	8.12636	8.49727	12.9238	13.6933
PRMT1	2.30078	2.05095	0.531485	0.322343
PRMT1+DNA	2.18739	1.57256	1.77906	1.12765

## Sheet: figure 2c
figure 2c. ELISA measurement of cGAMP level in HeLa cells after knockdown of PRMT1 and then stimulated with HT-DNA.										figure 2h. ELISA measurement of cGAMP level in HeLa cells after treated with MS023 and stimulated with HT-DNA.	figure 2h. ELISA measurement of cGAMP level in HeLa cells after treated with MS023 and stimulated with HT-DNA.	figure 2h. ELISA measurement of cGAMP level in HeLa cells after treated with MS023 and stimulated with HT-DNA.	figure 2h. ELISA measurement of cGAMP level in HeLa cells after treated with MS023 and stimulated with HT-DNA.	figure 2h. ELISA measurement of cGAMP level in HeLa cells after treated with MS023 and stimulated with HT-DNA.	figure 2h. ELISA measurement of cGAMP level in HeLa cells after treated with MS023 and stimulated with HT-DNA.	figure 2h. ELISA measurement of cGAMP level in HeLa cells after treated with MS023 and stimulated with HT-DNA.	figure 2h. ELISA measurement of cGAMP level in HeLa cells after treated with MS023 and stimulated with HT-DNA.	figure 2h. ELISA measurement of cGAMP level in HeLa cells after treated with MS023 and stimulated with HT-DNA.	figure 2h. ELISA measurement of cGAMP level in HeLa cells after treated with MS023 and stimulated with HT-DNA.	figure 2h. ELISA measurement of cGAMP level in HeLa cells after treated with MS023 and stimulated with HT-DNA.	figure 2h. ELISA measurement of cGAMP level in HeLa cells after treated with MS023 and stimulated with HT-DNA.	figure 2h. ELISA measurement of cGAMP level in HeLa cells after treated with MS023 and stimulated with HT-DNA.	figure 2h. ELISA measurement of cGAMP level in HeLa cells after treated with MS023 and stimulated with HT-DNA.	figure 2h. ELISA measurement of cGAMP level in HeLa cells after treated with MS023 and stimulated with HT-DNA.	figure 2h. ELISA measurement of cGAMP level in HeLa cells after treated with MS023 and stimulated with HT-DNA.	figure 2h. ELISA measurement of cGAMP level in HeLa cells after treated with MS023 and stimulated with HT-DNA.	figure 2h. ELISA measurement of cGAMP level in HeLa cells after treated with MS023 and stimulated with HT-DNA.	figure 2h. ELISA measurement of cGAMP level in HeLa cells after treated with MS023 and stimulated with HT-DNA.	figure 2h. ELISA measurement of cGAMP level in HeLa cells after treated with MS023 and stimulated with HT-DNA.	figure 2h. ELISA measurement of cGAMP level in HeLa cells after treated with MS023 and stimulated with HT-DNA.	figure 2h. ELISA measurement of cGAMP level in HeLa cells after treated with MS023 and stimulated with HT-DNA.	figure 2h. ELISA measurement of cGAMP level in HeLa cells after treated with MS023 and stimulated with HT-DNA.	figure 2h. ELISA measurement of cGAMP level in HeLa cells after treated with MS023 and stimulated with HT-DNA.	figure 2h. ELISA measurement of cGAMP level in HeLa cells after treated with MS023 and stimulated with HT-DNA.	figure 2h. ELISA measurement of cGAMP level in HeLa cells after treated with MS023 and stimulated with HT-DNA.	figure 2h. ELISA measurement of cGAMP level in HeLa cells after treated with MS023 and stimulated with HT-DNA.	figure 2h. ELISA measurement of cGAMP level in HeLa cells after treated with MS023 and stimulated with HT-DNA.	figure 2h. ELISA measurement of cGAMP level in HeLa cells after treated with MS023 and stimulated with HT-DNA.	figure 2h. ELISA measurement of cGAMP level in HeLa cells after treated with MS023 and stimulated with HT-DNA.	figure 2h. ELISA measurement of cGAMP level in HeLa cells after treated with MS023 and stimulated with HT-DNA.	figure 2h. ELISA measurement of cGAMP level in HeLa cells after treated with MS023 and stimulated with HT-DNA.	figure 2h. ELISA measurement of cGAMP level in HeLa cells after treated with MS023 and stimulated with HT-DNA.	figure 2h. ELISA measurement of cGAMP level in HeLa cells after treated with MS023 and stimulated with HT-DNA.	figure 2h. ELISA measurement of cGAMP level in HeLa cells after treated with MS023 and stimulated with HT-DNA.	figure 2h. ELISA measurement of cGAMP level in HeLa cells after treated with MS023 and stimulated with HT-DNA.	figure 2h. ELISA measurement of cGAMP level in HeLa cells after treated with MS023 and stimulated with HT-DNA.	figure 2h. ELISA measurement of cGAMP level in HeLa cells after treated with MS023 and stimulated with HT-DNA.	figure 2h. ELISA measurement of cGAMP level in HeLa cells after treated with MS023 and stimulated with HT-DNA.	figure 2h. ELISA measurement of cGAMP level in HeLa cells after treated with MS023 and stimulated with HT-DNA.
Vehicle	Vehicle+DNA	DOX	DOX+DNA
0.0554683	2.41241	0.396152	6.31517
0.0591901	2.48468	0.343816	4.25203
0.0673996	2.41241	0.329896	5.67849
0.079986	2.44106	0.345851	7.31957
[truncated: 5,000 more columns]

## Sheet: figure 2d
figure 2d. CCL5 and CXCL10 mRNA in HeLa cells with knockdown of PRMT1 and then stimulated with HT-DNA.
CCL5 mRNA
WT	1.01828	0.970511	0.844895	1.19764
WT+DNA	35.3666	47.832	49.889	45.5147
R133K	6.47328	6.95119	7.39377	4.87491
R133K+DNA	143.339	143.78	123.422	124.846
CXCL10 mRNA
WT	0.908521	0.899965	0.910684	1.34299
WT+DNA	17.8409	22.3102	26.4022	22.9494
R133K	3.14768	4.09034	5.88203	5.59128
R133K+DNA	54.1102	60.5766	36.3292	41.5951

## Sheet: figure 2h
figure 2h. ELISA measurement of cGAMP level in HeLa cells after treated with MS023 and stimulated with HT-DNA.
WT	WT+DNA	GSK	GSK+DNA	KO
0.0565136	4.12349	0.0506732	9.16747	0
0.0400275	3.91912	0.0461795	8.2444	0
0.0370348	4.16518	0.0484229	7.94383	0
0.0464036	5.72671	0.0683668	8.62936	0

## Sheet: Figure 3h
figure 3h. CCL5 and CXCL10 mRNA in HeLa cells expression either cGAS-WT or cGAS-R133K mutant.
CCL5 mRNA
WT	1.81874	0.897893	0.430751	0.852619
WT+DNA	17.715	30.793	14.5906	27.475
R133K	3.28038	1.42901	2.49658	1.53838
R133K+DNA	44.761	88.0769	42.9238	55.575
CXCL10 mRNA
WT	1.17452	0.582702	1.13691	1.10587
WT+DNA	12.2025	5.5073	9.94828	8.33442
R133K	1.0883	1.01515	1.01342	0.863941
R133K+DNA	15.0176	43.7694	17.4986	28.4295

## Sheet: figure 4h
figure 4h. The mRNA levels in CT26 cells with PRMT1 knockdown.
	Control			shPrmt1
cxcl10	1.54	1.26	0.51	52.88	72.37	75.61
cxcl11	0.45	1.17	1.89	136.64	87.75	203.96
ifnb	0.93	0.69	1.56	31.98	34.36	20.84
ccl5	0.8	1.17	1.07	65.66	74.76	48.83
rsad2	0.96	1.16	0.9	14.01	22.65	22.33
gbp2	0.94	0.53	2	23.14	31.01	56.44
zbp1	1.19	1.33	0.63	4.93	3.9	4.67
gbp4	0.82	1.07	1.14	8.76	8.64	19.28
sell	0.67	1.33	1.13	5.22	2.74	3.02
uba7	0.98	0.97	1.05	2.61	2.34	3.34
tmem140	0.79	1.27	1	2.79	2.16	3.07
ifit3	1.23	0.83	0.98	63.43	60.92	44.75
irf7	0.97	1.02	1	5.15	6.12	5.22

## Sheet: figure 5g
figure 5g. The mRNA levels of CT26 cells after PRMT1 inhibtor treatment.
	MS023				GSK3368715				Vehicle
Cxcl10	4.002	5.8294	4.5708		6.21	3.9368	4.9657		0.8876	0.9635	1.1489
Cxcl11	2.9745	3.0165	2.7855		2.6691	2.0516	2.5944		0.9715	0.9208	1.1077
Ifnb	1.8386	2.6891	1.8118		2.6022	2.6496	3.0498		0.6608	1.027	1.3121
Ccl5	1.4026	2.1275	1.9498		3.2051	1.9582	2.2685		0.9113	1.0823	1.0063
Rsad2	3.2314	3.9996	2.0929		3.6962	3.1571	3.3979		0.9909	1.0082	1.0009
Gbp2	2.9127	3.3626	2.5116		3.2137	2.2924	3.5975		0.9792	0.9889	1.0319
Zbp1	1.6969	1.9965	2.2985		2.4806	1.8076	2.4601		0.8586	1.1022	1.0393
Gbp4	2.5059	2.4869	2.8495		2.0309	2.0366	2.691		0.9525	0.9711	1.0764
Sell	2.3458	2.2685	1.5		1.5927	1.3803	1.7555		0.7019	1.0963	1.2018
Uba7	1.8346	1.7843	1.5722		1.1793	1.4962	1.6379		0.9433	0.9951	1.0616
Tmem140	1.6724	1.775	1.553		1.4733	1.5305	1.2835		0.804	1.1694	1.0266
Ifit3	1.2908	1.6918	1.3653		1.5644	1.4719	1.5945		0.935	0.9029	1.1621
Irf7	1.3035	1.5088	1.2117		1.3098	1.5152	1.3457		0.8887	1.0432	1.0681

## Sheet: figure 5h
figure 5h. Cxcl10 mRNA levels of CT26 cells after PRMT1 inhibtor treatment.
WT	WT+MS	WT+GSK	KO	KO+MS	KO+GSK
0.8876	4.002	6.21	0.0154	0.0385	0.0318
0.9635	5.8294	3.9368	0.0113	0.0248	0.0477
1.1489	4.5708	4.9657	0.0054	0.0625	0.0269

## Sheet: figure 5i
figure 5h. Ifnb mRNA levels of CT26 cells after PRMT1 inhibtor treatment.
WT	WT+MS	WT+GSK	KO	KO+MS	KO+GSK
0.6608	1.8386	2.6022	0.6639	0.4288	0.2267
1.027	2.6891	2.6496	0.3448	0.2196	0.5745
1.3121	1.8118	3.0498	0.2772	0.3706	0.9059

[truncated: 30 more sheets: figure 5k, figure 5l, figure 5m, figure 5n, figure 5o, figure 6g, figure 6i, figure 7b, figure 7c, figure S2l, figure S2n, figure S3m, figure S5l, figure S5m, figure S5n, figure S5o, figure S5p, figure S5q, figure S5r, figure S5s …]
